# Supplementary material for: Biodegradable Gelatin–Carrageenan Sponges: High-Potential Functional Nasal Packs for Efficient Secretome Delivery
Source: Polymers (Basel). 2024 Nov 30;16(23):3387. doi: 10.3390/polym16233387 (PMC11644748; doi:10.3390/polym16233387)
Supplement: Supplementary file 1 [file polymers-16-03387-s001.zip]

Archive with 1 entries (1 files):
- polymers-3318511-supplementary.pdf
